# Supplementary material for: Study on Chemical Constituents of Panax notoginseng Leaves
Source: Molecules. 2023 Feb 27;28(5):2194. doi: 10.3390/molecules28052194 (PMC10004258; doi:10.3390/molecules28052194)
Supplement: Supplementary file 1 [file molecules-28-02194-s001.zip]

Archive with 1 entries (1 files):
- molecules-2216549-supplementary.pdf
